# Supplementary material for: Heterogeneous non-canonical nucleosomes predominate in yeast cells in situ
Source: eLife. 2023 Jul 28;12:RP87672. doi: 10.7554/eLife.87672 (PMC10382156; doi:10.7554/eLife.87672)
Supplement: Figure 3—figure supplement 2—source data 5. [file elife-87672-fig3-figsupp2-data5.zip]

Archive with 2 entries (2 files):
- Figure 3-Figure Supplement 2-Source Data 5.oir
- __MACOSX/._Figure 3-Figure Supplement 2-Source Data 5.oir
