# Supplementary material for: Heterogeneous non-canonical nucleosomes predominate in yeast cells in situ
Source: eLife. 2023 Jul 28;12:RP87672. doi: 10.7554/eLife.87672 (PMC10382156; doi:10.7554/eLife.87672)
Supplement: Figure 3—figure supplement 2—source data 9. [file elife-87672-fig3-figsupp2-data9.zip]

Archive with 6 entries (5 files):
- Figure 3-Figure Supplement 2-Source Data 9/
- __MACOSX/._Figure 3-Figure Supplement 2-Source Data 9
- Figure 3-Figure Supplement 2-Source Data 9/Figure 3-Figure Supplement 2-Source Data 9-Raw.tif
- __MACOSX/Figure 3-Figure Supplement 2-Source Data 9/._Figure 3-Figure Supplement 2-Source Data 9-Raw.tif
- Figure 3-Figure Supplement 2-Source Data 9/Figure 3-Figure Supplement 2-Source Data 9-Labelled.png
- __MACOSX/Figure 3-Figure Supplement 2-Source Data 9/._Figure 3-Figure Supplement 2-Source Data 9-Labelled.png
