# Supplementary material for: Heterogeneous non-canonical nucleosomes predominate in yeast cells in situ
Source: eLife. 2023 Jul 28;12:RP87672. doi: 10.7554/eLife.87672 (PMC10382156; doi:10.7554/eLife.87672)
Supplement: Figure 4—figure supplement 7—source data 1. — This data was also used in Figure 4—figure supplement 8, panel B. The unlabeled bands between the HHT1 and the HHF1 bands were duplicate loadings of LGY0071 genomic DNA PCR amplicons. [file elife-87672-fig4-figsupp7-data1.zip]

Archive with 6 entries (5 files):
- Figure 4-Figure Supplement 7-Source Data 1/
- __MACOSX/._Figure 4-Figure Supplement 7-Source Data 1
- Figure 4-Figure Supplement 7-Source Data 1/Figure 4-Figure Supplement 7-Source Data 1-Labelled.png
- __MACOSX/Figure 4-Figure Supplement 7-Source Data 1/._Figure 4-Figure Supplement 7-Source Data 1-Labelled.png
- Figure 4-Figure Supplement 7-Source Data 1/Figure 4-Figure Supplement 7-Source Data 1-Raw.tif
- __MACOSX/Figure 4-Figure Supplement 7-Source Data 1/._Figure 4-Figure Supplement 7-Source Data 1-Raw.tif
