# Supplementary material for: Heterogeneous non-canonical nucleosomes predominate in yeast cells in situ
Source: eLife. 2023 Jul 28;12:RP87672. doi: 10.7554/eLife.87672 (PMC10382156; doi:10.7554/eLife.87672)
Supplement: Figure 4—figure supplement 7—source data 4. [file elife-87672-fig4-figsupp7-data4.zip]

Archive with 6 entries (5 files):
- Figure 4-Figure Supplement 7-Source Data 4/
- __MACOSX/._Figure 4-Figure Supplement 7-Source Data 4
- Figure 4-Figure Supplement 7-Source Data 4/Figure 4-Figure Supplement 7-Source Data 4-Raw.tif
- __MACOSX/Figure 4-Figure Supplement 7-Source Data 4/._Figure 4-Figure Supplement 7-Source Data 4-Raw.tif
- Figure 4-Figure Supplement 7-Source Data 4/Figure 4-Figure Supplement 7-Source Data 4-Labelled.png
- __MACOSX/Figure 4-Figure Supplement 7-Source Data 4/._Figure 4-Figure Supplement 7-Source Data 4-Labelled.png
