# Supplementary material for: Heterogeneous non-canonical nucleosomes predominate in yeast cells in situ
Source: eLife. 2023 Jul 28;12:RP87672. doi: 10.7554/eLife.87672 (PMC10382156; doi:10.7554/eLife.87672)
Supplement: Supplementary file 4. [file elife-87672-supp4.xlsx]

## Sheet: Sheet1
Supplementary file 4. Confocal microscopy details
General
Instrument	Olympus FV3000
Pinhole	1 Airy unit
X, Y pixel	0.087 [µm]
Z pixel	0.410 [µm]
Acquisition
Objective lens	UPLSAPO 60XO
Objective lens magnification	60×
Objective lens NA	1.35
Scan device	Galvano
Scan direction	One way
Dwell time	2.0 [µs/pixel]
Sequential mode	Line
Integration type	None
Integration count	0
Zoom	×2.37
GFP channel settings
Emission wavelength	510 [nm]
PMT voltage	530 – 615 [V]
C.A.	210 [µm]
Bits/pixel	12 [bits]
Laser wavelength	488 [nm]
Laser transmissivity	0.03 or 0.1 [%]
AOTF/AOM transmissivity	0.3 [%]
Laser ND filter	10 [%]
Detection wavelength	500 – 600 [nm]
DIC channel settings
PMT voltage	340 or 380 [V]
C.A.	210 [µm]
Bits/pixel	12 [bits]
Laser wavelength	488 [nm]
Laser transmissivity	0.01 or 0.03 [%]
AOTF/AOM transmissivity	0.3 [%]
Laser ND filter	10 [%]
