# Supplementary material for: Heterogeneous non-canonical nucleosomes predominate in yeast cells in situ
Source: eLife. 2023 Jul 28;12:RP87672. doi: 10.7554/eLife.87672 (PMC10382156; doi:10.7554/eLife.87672)
Supplement: Supplementary file 5. [file elife-87672-supp5.xlsx]

## Sheet: Sheet1
Supplementary file 5. Cryo-ET details
Sample preparation
EM grids	Lysates: C-flat CF-4/2-2C or Quantifoil R2/4 200
	Cryosections: continuous carbon
	Cryolamellae: Quantifoil R2/4 200
Plunge freezer	Vitrobot Mark IV
Cryomicrotome	UC7/FC7
Attachment device	Crion
Micromanipulators	Leica micromanipulator; Narishige MN-151-S
Cryomicrotome feed	70 or 100 nm
Cryo-FIB-SEM	Helios NanoLab 600 DualBeam
Cryo-transfer device	Quorum PP2000T
Milling currents	Rough: 2.8 nA; Intermediate: 0.28 nA; Polishing: 48 pA
Cryo-ET data collection
Microscope	Titan Krios
Energy	300 keV
Camera: recording mode	Falcon II: integration
	K2, K3: super-resolution, movie frames
Energy filter width	K2, K3: 20 eV
Tomography software	TFS Tomo4, Leginon, SerialEM 3.8.6, PACE-tomo
Unbinned pixel size	Falcon II: 5.8Å, 4.6Å; K2: 2.8Å; K3: 3.4Å
Contrast mechanism	Defocus phase contrast (lysates and cryolamellae)
	Volta phase contrast (cryosections and cryolamellae)
Defocus (nominal)	Defocus phase contrast: −4 to −10 µm
	Volta phase contrast: 0 to −0.25 μm
Cumulative dose	100 – 120 e− / Å2
Dose fractionation	Falcon II & K2: 1 / cosine
	K3: (1/cosine)^(1/y), where y = 2 or 4
Tilt range	Lysates: ±60°; bidirectional, negative angles first (Falcon II)
	Lysates: ±60°; dose-symmetric (Hagen et al., 2017) (K3)
	Cryosections: ±60°; bidirectional, negative angles first
	Cryolamellae: −70° to +50°, dose-symmetric (Hagen et al., 2017)
Tilt increment	1°, 2°, or 3°
Cryo-ET data analysis
Tomogram processing	IMOD 4.11
Template matching	PEET 1.15
Reference creation	Bsoft 1.8.8
Mask creation	Bsoft 1.8.8, RELION 3.0.8
Subtomogram analysis	RELION 3.0.8
Tomogram visualization	UCSF Chimera 1.13.1, IMOD 4.11
Auxiliary scripts	https://github.com/anaphaze/ot-tools
	https://github.com/Guillawme/cryoEM-scripts
Calculations	Google sheets
Figure/movie editing	Adobe Photoshop, Illustrator, and Premiere Pro CC
SUPPLEMENTARY REFERENCES
Hagen, W. J. H., Wan, W., & Briggs, J. A. G. (2017). Implementation of a cryo-electron tomography tilt-scheme optimized for high resolution subtomogram averaging. J Struct Biol, 197(2), 191-198. doi:10.1016/j.jsb.2016.06.007
