# Supplementary material for: Heterogeneous non-canonical nucleosomes predominate in yeast cells in situ
Source: eLife. 2023 Jul 28;12:RP87672. doi: 10.7554/eLife.87672 (PMC10382156; doi:10.7554/eLife.87672)
Supplement: Supplementary file 6. — All data reported in this table were used for subtomogram analysis and were deposited as EMPIAR-10678. The K2 and K3 raw data were collected in super-resolution mode, with ½ the pixel size reported in the table. Pixel size therefore refers to the camera’s ‘bin ×1’ pixel. * Refined defocus (∆f) values are reported for defocus phase-contrast data while nominal defoci are reported for Volta phase-contrast (VPP) data. ∆tilt = tilt increment. Figure = figures that show this dataset; those without a figure number were used for subtomogram averaging. ∆tilt = tilt increment. Camera: FII = Falcon II, K2 = K2 GIF, K3 = K3 GIF. Thickness is measured from the reconstructed tomogram. For cryosections, the thickness is variable due to the presence of crevasses. Residual = alignment residual, in nanometers. [file elife-87672-supp6.xlsx]

## Sheet: Sheet1
Supplementary file 6. Cryotomogram details
Tomogram	Strain	Sample	Figure	Dose (e/Å2)	Pixel size (Å)	∆f * (μm)	∆tilt (°)	Camera	VPP	Thickness (nm)	Residual
20210601_012	BY4741	lysate	-	120	3.4	5-7	2	K3	−	100	0.48
20210601_014	BY4741	lysate	1–figure supplement 2	120	3.4	5-7	2	K3	−	20-70	0.66
20210601_016	BY4741	lysate	-	120	3.4	5-7	2	K3	−	10-60	0.66
20210601_017	BY4741	lysate	-	120	3.4	5-7	2	K3	−	20-60	0.34
20210601_018	BY4741	lysate	-	120	3.4	5-7	2	K3	−	10-50	0.58
20210601_019	BY4741	lysate	-	120	3.4	5-7	2	K3	−	10-70	0.50
20210601_020	BY4741	lysate	-	120	3.4	5-7	2	K3	−	10-40	0.50
20210601_023	BY4741	lysate	-	120	3.4	5-7	2	K3	−	10-40	0.46
20210601_024	BY4741	lysate	-	120	3.4	5-7	2	K3	−	10-30	0.43
20201224_01	BY4741	lamella	-	100	3.4	7	1	K3	−	130-210	0.14
20201224_02	BY4741	lamella	-	100	3.4	8.5	1	K3	−	160	0.42
20201224_03	BY4741	lamella	1–figure supplement 4	100	3.4	9	1	K3	−	190	0.18
20211117_004	BY4741	lamella	2	122	3.4	0.1	2	K3	+	150	0.27
20211117_009	BY4741	lamella	-	122	3.4	0.1	2	K3	+	140	0.33
20211117_037	BY4741	lamella	-	122	3.4	0.1	2	K3	+	120	0.28
20211117_049	BY4741	lamella	1-figure supplement 11	122	3.4	0.1	2	K3	+	150	0.29
20211117_070	BY4741	lamella	1-figure supplement 8	122	3.4	0.1	2	K3	+	150	0.23
20211117_075	BY4741	lamella	-	122	3.4	0.1	2	K3	+	110	0.23
20180730_01	LGY0016	lysate	3–figure supplement 3	100	4.6	10	2	FII	−	40-100	0.17
20180730_02	LGY0016	lysate	-	100	4.6	9.2	2	FII	−	40-110	0.38
20180730_08	LGY0016	lysate	-	100	4.6	9.5	2	FII	−	40-100	0.27
20180730_09	LGY0016	lysate	-	100	4.6	9.5	2	FII	−	50-90	0.19
20180823_02	LGY0015	lysate	-	100	5.8	9.5	2	FII	−	20-80	0.29
20180823_03	LGY0015	lysate	3–figure supplement 4	100	5.8	9.0	2	FII	−	20-85	0.37
20180823_04	LGY0015	lysate	-	100	5.8	10	2	FII	−	30-50	0.53
20180823_05	LGY0015	lysate	-	100	5.8	9.5	2	FII	−	20-50	0.38
20180823_06	LGY0015	lysate	-	100	5.8	9.5	2	FII	−	20-60	0.24
20180823_07	LGY0015	lysate	-	100	5.8	9.5	2	FII	−	40-80	0.32
20201207_10	LGY0016	lamella	-	120	3.4	7.5	1	K3	−	130	0.13
20201207_12	LGY0016	lamella	4–figure supplement 1	120	3.4	8.5	1	K3	−	80	0.28
20201207_13	LGY0016	lamella	-	110	3.4	4.5	1	K3	−	100	0.27
20201207_17	LGY0016	lamella	-	120	3.4	5	1	K3	−	100	0.49
20211102_031	LGY0016	lamella	-	122	3.4	0	2	K3	+	80-180	0.32
20211102_032	LGY0016	lamella	-	122	3.4	0	2	K3	+	100	0.19
20211102_035	LGY0016	lamella	4–figure supplement 2	122	3.4	0	2	K3	+	160	0.22
20181109_15	LGY0016	section	-	100	2.8	0.25	3	K2	+	75-90	0.81
20181109_42	LGY0016	section	-	100	2.8	0.25	3	K2	+	75-90	0.44
20181109_45	LGY0016	section	-	100	2.8	0.25	3	K2	+	75-90	0.75
20181109_47	LGY0016	section	-	100	2.8	0.25	3	K2	+	75-90	0.69
20190118_13	LGY0016	section	-	100	2.8	0.25	2	K2	+	75-90	0.83
20190118_16	LGY0016	section	-	100	2.8	0.25	2	K2	+	75-90	0.70
20190120_44	LGY0016	section	4–figure supplement 3	100	2.8	0.25	2	K2	+	85-100	0.81
20220805_batch04_ts_001	LGY0002	lysate	-	120	3.4	9-11	2	K3	−	90-115	0.14
20220805_batch04_ts_002	LGY0002	lysate	-	120	3.4	10-12	2	K3	−	10-85	0.21
20220805_batch04_ts_006	LGY0002	lysate	-	120	3.4	9-13	2	K3	−	75	0.24
20220805_batch06_ts_003	LGY0002	lysate	-	120	3.4	8-11	2	K3	−	10-60	0.26
20220805_batch07_ts_001	LGY0002	lysate	-	120	3.4	10-11	2	K3	−	95-135	0.36
20220805_batch22_ts_001	LGY0007	lysate	-	120	3.4	10	2	K3	−	10-100	0.17
20220805_batch22_ts_002	LGY0007	lysate	-	120	3.4	9-10	2	K3	−	10-95	0.15
20220805_batch23_ts_001	LGY0007	lysate	-	120	3.4	10	2	K3	−	10-105	0.20
20220805_batch24_ts_001	LGY0007	lysate	-	120	3.4	9-11	2	K3	−	10-70	0.17
20220805_batch24_ts_003	LGY0007	lysate	-	120	3.4	9-12	2	K3	−	60-100	0.19
20220805_batch26_ts_004	LGY0007	lysate	-	120	3.4	10	2	K3	−	10-100	0.22
20220805_batch29_ts_001	LGY0007	lysate	-	120	3.4	10-11	2	K3	−	10-105	0.17
20220805_batch30_ts_001	LGY0007	lysate	-	120	3.4	10-11	2	K3	−	70	0.14
20220805_batch31_ts_003	LGY0007	lysate	-	120	3.4	9-12	2	K3	−	40	0.16
20220805_batch31_ts_005	LGY0007	lysate	-	120	3.4	10-11	2	K3	−	35-75	0.20
20220805_batch17_ts_001	LGY0070	lysate	-	120	3.4	9-14	2	K3	−	60-90	0.25
20220805_batch17_ts_003	LGY0070	lysate	-	120	3.4	9-12	2	K3	−	50-150	0.33
20220805_batch17_ts_004	LGY0070	lysate	-	120	3.4	9-12	2	K3	−	10-60	0.68
20220805_batch18_ts_002	LGY0070	lysate	-	120	3.4	9-11	2	K3	−	10-80	0.31
20220805_batch18_ts_007	LGY0070	lysate	-	120	3.4	9-11	2	K3	−	10-90	0.20
20220805_batch18_ts_008	LGY0070	lysate	-	120	3.4	9-10	2	K3	−	10-90	0.13
20220805_batch19_ts_001	LGY0070	lysate	-	120	3.4	9-11	2	K3	−	10-155	0.75
20220805_batch20_ts_001	LGY0070	lysate	-	120	3.4	9-10	2	K3	−	10-95	0.27
20220805_batch08_ts_004	LGY0071	lysate	-	120	3.4	8-11	2	K3	−	10-60	0.12
20220805_batch09_ts_003	LGY0071	lysate	-	120	3.4	10-12	2	K3	−	10-40	0.17
20220805_batch09_ts_004	LGY0071	lysate	-	120	3.4	9-11	2	K3	−	10-60	0.38
20220805_batch11_ts_002	LGY0071	lysate	-	120	3.4	10-11	2	K3	−	30-50	0.40
20220805_batch12_ts_001	LGY0071	lysate	-	120	3.4	10-11	2	K3	−	25-70	0.21
20220805_batch13_ts_001	LGY0071	lysate	-	120	3.4	9-12	2	K3	−	60-80	0.18
20220805_batch13_ts_004	LGY0071	lysate	-	120	3.4	9-10	2	K3	−	10-80	0.19
20220805_batch13_ts_006	LGY0071	lysate	-	120	3.4	9-12	2	K3	−	55-85	0.25
20220805_batch15_ts_001	LGY0071	lysate	-	120	3.4	9-10	2	K3	−	10-65	0.21
20220805_batch15_ts_003	LGY0071	lysate	-	120	3.4	7-10	2	K3	−	55-105	0.27
20221121_057	LGY0007	lamella	-	120	3.4	0	2	K3	+	150	0.68
20221121_060	LGY0007	lamella	-	120	3.4	0	2	K3	+	145	0.44
20221121_065	LGY0007	lamella	4–figure supplement 13	120	3.4	0	2	K3	+	115	0.25
20221125_050	LGY0007	lamella	-	120	3.4	0	2	K3	+	175	0.61
All data reported in this table were used for subtomogram analysis and were deposited as EMPIAR-10678. The K2 and K3 raw data were collected in super-resolution mode, with ½ the pixel size reported in the table. Pixel size therefore refers to the camera’s “bin ×1” pixel. * Refined defocus (∆f) values are reported for defocus phase-contrast data while nominal defoci are reported for Volta phase-co…
