# Supplementary material for: Heterogeneous non-canonical nucleosomes predominate in yeast cells in situ
Source: eLife. 2023 Jul 28;12:RP87672. doi: 10.7554/eLife.87672 (PMC10382156; doi:10.7554/eLife.87672)
Supplement: Supplementary file 7. [file elife-87672-supp7.xlsx]

## Sheet: Sheet1
Supplementary file 7. Total nucleosome-like particles analyzed
Sample	Contrast	Tomograms	Particles
Lysates (BY4741)	Defocus	9	49413
Lysates (LGY0015)	Defocus	6	96979
Lysates (LGY0016)	Defocus	4	88896
Lysates (LGY0002)	Defocus	5	75960
Lysates (LGY0007)	Defocus	10	93104
Lysates (LGY0070)	Defocus	8	89795
Lysates (LGY0071)	Defocus	10	108754
Cryolamella (BY4741)	Defocus	3	93204
Cryolamella (BY4741)	Volta	5	129473
Cryolamella (LGY0016)	Defocus	4	76169
Cryolamella (LGY0016)	Volta	3	92989
Cryosections (LGY0016)	Volta	4	33194
Cryolamella (LGY0007)	Volta	4	166582
