# Supplementary material for: Heterogeneous non-canonical nucleosomes predominate in yeast cells in situ
Source: eLife. 2023 Jul 28;12:RP87672. doi: 10.7554/eLife.87672 (PMC10382156; doi:10.7554/eLife.87672)
Supplement: Supplementary file 8. [file elife-87672-supp8.xlsx]

## Sheet: Sheet1
Supplementary file 8. Nucleus volume sampled for subtomogram analysis
Tomogram	Volume (nm3)
20211117_004	203763976
20211117_009	126593404
20211117_037	37130529
20211117_070	193990991
20211117_075	106392372
Total	667871272
